# Supplementary material for: A Multilevel Bayesian Approach to Improve Effect Size Estimation in Regression Modeling of Metabolomics Data Utilizing Imputation with Uncertainty
Source: Metabolites. 2020 Aug 6;10(8):319. doi: 10.3390/metabo10080319 (PMC7465156; doi:10.3390/metabo10080319)
Supplement: Supplementary file 1 [file metabolites-10-00319-s001.zip]

Archive with 3 entries (3 files):
- Gillies_metabolites-852665_SupplementaryFigures_CleanCopy.docx
- Table S1.docx
- Table S2.docx
